# Supplementary material for: Soil-specific enzyme activity provides novel insight into the soil microbial necromass accumulation during sand dune fixation
Source: Front Microbiol. 2025 Sep 26;16:1687297. doi: 10.3389/fmicb.2025.1687297 (PMC12511058; doi:10.3389/fmicb.2025.1687297)
Supplement: Supplementary file 2 [file Supplementary_file_2.xlsx]

## Sheet: Data
										Enzyme activity coefficient						SOCE					MBCE
	BG(nmol/g/h)	CBH(nmol/g/h)	NAG(nmol/g/h)	LAP(nmol/g/h)	AP	SOC（g/kg)	MBC(mg kg-1)	MBN(mg kg-1)	Microbial NC	BG	CBH	NAG	LAP		GMEA	BG	CBH	NAG	LAP	AP	BG	CBH	NAG	LAP	AP	TP(g/kg)	TN(g/kg)	Bacteria richness	Bacteria diversity	Fungi richness	Fungi diversity	Plant Shannon.Wiener	Plant Margalef	Plant Pielou	Soil water	ph
Fixed	1.62575	0.295286	0.12356	0.110003	38.6896	0.9797	55.9496	7.98856	0.104111	0.0290574	0.00527772	0.0154671	0.0137701	0.252451	0.759338	1.65944	0.301405	0.12612	0.112283	39.4912	0.0290574	0.00527772	0.00220842	0.00196611	0.691508	0.211541	0.0342426	840.519	6.09662	255.775	3.36188	0	0	0	3.07846	9.03
Fixed	1.36322	0.430273	0.0639773	0.096483	39.8421	0.916228	28.395	5.68515	0.138351	0.0480092	0.0151531	0.0112534	0.0169711	0.144254	0.678931	1.48786	0.469613	0.0698268	0.105305	43.4849	0.0480092	0.0151531	0.00225312	0.00339789	1.40314	0.154083	0.034091	893.067	6.04108	293.714	3.74866	0	0	0	3.86437	9.09
Fixed	1.50116	0.539567	0.149704	0.0994099	40.3477	1.0426	43.3295	8.35152	0.294712	0.0346452	0.0124526	0.0179254	0.0119032	0.486355	0.865747	1.43982	0.517522	0.143588	0.0953483	38.6992	0.0346452	0.0124526	0.00345502	0.00229428	0.931182	0.230475	0.0411724	838.426	6.02878	226.366	3.23843	0	0	0	3.54658	8.84
Semi- fixed	6.22532	7.65779	0.297887	1.54155	81.1199	2.45143	98.6849	7.79887	0.874891	0.0630828	0.0775984	0.0381962	0.197663	1775.83	4.4656	2.53946	3.1238	0.121516	0.628836	33.0908	0.0630828	0.0775984	0.00301857	0.0156209	0.822009	0.282161	0.207299	900.706	6.2059	299.002	3.24028	0.688567	0.738539	0.496696	4.53686	8.77
Semi- fixed	6.49792	3.86242	0.332998	1.28095	86.4164	2.87503	59.5722	6.74073	0.958627	0.109076	0.064836	0.0494009	0.190031	925.129	3.91959	2.26012	1.34343	0.115824	0.445541	30.0575	0.109076	0.064836	0.00558983	0.0215024	1.45062	0.281882	0.239461	894.198	6.21176	372.736	3.784	0.887694	0.779742	0.508014	4.66336	8.85
Semi- fixed	7.37956	3.08345	0.677108	1.23295	100.583	2.5586	65.5878	11.6078	0.808276	0.112514	0.0470125	0.0583321	0.106217	1910.71	4.53147	2.88422	1.20513	0.26464	0.481884	39.3118	0.112514	0.0470125	0.0103237	0.0187985	1.53356	0.312059	0.17232	899.216	6.21534	332.633	3.46471	0.639174	0.770546	0.494209	5.99815	8.88
Semi- mobile	16.2752	3.859	0.626238	7.46858	90.7241	3.44306	143.569	11.1582	1.08601	0.113362	0.0268792	0.0561235	0.669334	26650.3	7.6761	4.72696	1.12081	0.181884	2.16917	26.3498	0.113362	0.0268792	0.00436194	0.052021	0.631922	0.394032	0.240649	994.803	6.4836	465.752	4.51209	1.20568	0.820213	0.672901	5.59477	8.72
Semi- mobile	20.902	6.64237	0.582273	7.38372	86.5661	3.1281	129.278	12.9519	1.06641	0.161683	0.0513807	0.0449567	0.570088	51672.7	8.76299	6.68202	2.12345	0.186143	2.36045	27.6737	0.161683	0.0513807	0.00450405	0.0571152	0.669614	0.341641	0.24053	991.229	6.49729	555.889	4.54394	1.0126	0.804859	0.629166	7.07019	8.82
Semi- mobile	13.4734	5.68752	0.663663	6.66265	71.1491	2.36884	112.839	10.0084	0.80822	0.119404	0.0504037	0.0663105	0.665704	24108.2	7.52373	5.68778	2.40098	0.280164	2.81263	30.0355	0.119404	0.0504037	0.0058815	0.0590456	0.630535	0.289661	0.307727	1046.84	6.54477	424.805	4.12409	0.946812	0.858493	0.682981	6.42943	8.9
Mobile	55.6436	16.0563	1.75778	7.23428	125.11	4.07437	265.782	30.8852	1.57317	0.209358	0.0604114	0.0569134	0.234232	1.42138e+06	17.0037	13.657	3.9408	0.431423	1.77556	30.7066	0.209358	0.0604114	0.0066136	0.0272188	0.470724	0.319419	0.311881	1612.96	6.9569	578.006	4.13421	1.72987	0.980633	0.864357	8.25957	8.74
Mobile	32.7121	15.1211	1.44365	8.05159	161.349	4.0748	283.914	25.3691	1.82003	0.115218	0.0532596	0.0569057	0.317378	927689	15.6128	8.02792	3.71089	0.354287	1.97595	39.5968	0.115218	0.0532596	0.00508481	0.0283593	0.568303	0.281187	0.289631	1402.65	6.65244	552.738	4.85054	1.53596	0.993702	0.887853	8.77255	8.79
Mobile	28.6534	12.6169	1.1859	7.86842	183.561	3.31703	210.009	25.2643	1.7554	0.136439	0.060078	0.0469399	0.311445	619222	14.4002	8.63826	3.80368	0.357518	2.37213	55.3389	0.136439	0.060078	0.00564689	0.037467	0.874061	0.290945	0.272996	1595.82	7.10525	749.185	4.40449	1.21125	0.961326	0.87373	7.8146	8.73
